# Supplementary material for: Extracellular vesicles isolated from patients undergoing remote ischemic preconditioning decrease hypoxia-evoked apoptosis of cardiomyoblasts after isoflurane but not propofol exposure
Source: PLoS One. 2020 Feb 14;15(2):e0228948. doi: 10.1371/journal.pone.0228948 (PMC7021285; doi:10.1371/journal.pone.0228948)
Supplement: S1 Dataset — (XLSX) [file pone.0228948.s001.xlsx]

## Sheet: Tabelle1
			Figure 4
		Sham		RIPC	nanoparticles/ml
		90000000000		155000000000
		115000000000		400000000000
		155000000000		135000000000
		165000000000		235000000000
		60000000000		310000000000
			Figure 5
		Normoxia		Hypoxia		Hypoxia+Iso		Hypoxia+Propofol		apoptotic cells (%)
		2.21		7.27		8		9.07
		2.64		11.19		9.11		9.42
		1.84		7.75		7.73		7.44
		2.87		9.6		8.31		9.42
		2.17		9.15		10.24		9.78
		2.35		8.97		5.29		7.23
		2.35		5.4		6.85		5.79
		3.26		6		6.64		5.36
		2.08		11.2		7.34		7.2
		2.69		7.43		7.03		9.38
			Figure 6
		Hypoxia			Hypoxia+Iso			Hypoxia+Propofol		apoptotic ratio compared to cells without EV-incubation
		Sham	RIPC		Sham	RIPC		Sham	RIPC
		0.6623	0.9945		1.306	0.775		0.91	0.7588
		1.2222	0.6912		0.7956	0.79035		1.02245	1.067
		0.9817	0.925		1.1069	0.9069		1.144	0.958
		0.9009	0.754		0.867	0.697		0.941	1.237
		1.11	0.8285		1.11	0.795		1.0554	0.7
			Figure 7
		Hypoxia			Hypoxia+Iso			Hypoxia+Propofol		apoptotic ratio compared to cells without EV-incubation
		prae-RIPC	post-RIPC		prae-RIPC	post-RIPC		prae-RIPC	post-RIPC
		1.0511	0.9945		1.0625	0.775		1.1724	0.7588
		1.3606	0.6912		1	0.79035		1.1084	1.067
		1.0975	0.925		1.3658	0.9069		1.1587	0.958
		0.8879	0.754		0.7396	0.697		0.9383	1.237
		0.844	0.8285		1.0182	0.795		1.0147	0.7
